# Supplementary material for: Emergence of phenotypic and genotypic antimicrobial resistance in Mycobacterium tuberculosis
Source: Sci Rep. 2022 Dec 11;12:21429. doi: 10.1038/s41598-022-25827-6 (PMC9742156; doi:10.1038/s41598-022-25827-6)
Supplement: Supplementary file 1 — Supplementary Information 1. [file 41598_2022_25827_MOESM1_ESM.zip]

Archive with 1 entries (1 files):
- Data file S1.rda
